# Supplementary material for: Chelerythrine Chloride: A Potential Rumen Microbial Urease Inhibitor Screened by Targeting UreG
Source: Int J Mol Sci. 2021 Jul 30;22(15):8212. doi: 10.3390/ijms22158212 (PMC8347364; doi:10.3390/ijms22158212)
Supplement: Supplementary file 1 [file ijms-22-08212-s001.zip]

Archive with 1 entries (1 files):
- ijms-1321142-supplementary.pdf
